# Supplementary material for: Downregulated expression of S2-RNase attenuates self-incompatibility in “Guiyou No. 1” pummelo
Source: Hortic Res. 2021 Sep 1;8:199. doi: 10.1038/s41438-021-00634-8 (PMC8408199; doi:10.1038/s41438-021-00634-8)
Supplement: Supplementary file 9 — Supplementary Table 10 [file 41438_2021_634_MOESM9_ESM.xlsx]

## Sheet: Sheet1
Supplementary Table 10. 585 DEGs between ST and GY in anther and style tissues.
gene	baseMean	log2FoldChange	lfcSE	stat	pvalue	padj
Cg5g035250	3474.77	2.925	0.0983017	29.7553	1.48e-194	2.82e-190
Cg1g001610	3255.38	5.20774	0.191049	27.2586	1.31e-163	1.25e-159
Cg4g019020	4935.11	2.77999	0.12763	21.7817	3.46e-105	1.65e-101
Cg1g013160	334.471	-3.55807	0.176794	-20.1255	4.41e-90	1.2e-86
Cg1g006990	3480.52	-2.39183	0.121027	-19.7627	6.24e-87	1.48e-83
Cg2g002440	1939.61	-2.35155	0.120963	-19.4402	3.53e-84	6.71e-81
Cg2g046010	1261.69	-1.58415	0.0981365	-16.1423	1.29e-58	1.63e-55
Cg3g001520	884.559	-1.77735	0.112222	-15.8378	1.71e-56	1.91e-53
Cg9g029600	641.842	-2.17533	0.140164	-15.5199	2.55e-54	2.42e-51
Cg7g021320	316.661	-3.53494	0.234236	-15.0913	1.85e-51	1.53e-48
Cg5g000080	177.731	3.86444	0.260113	14.8568	6.29e-50	4.78e-47
Cg7g003830	1677.92	-1.54491	0.105345	-14.6653	1.08e-48	7.58e-46
CgUng004910	7425.35	1.98206	0.141665	13.9912	1.76e-44	9.87e-42
Cg7g022090	1611.38	2.06218	0.147513	13.9797	2.07e-44	1.13e-41
Cg1g003830	3878.49	1.68944	0.122439	13.7982	2.61e-43	1.34e-40
Cg5g036390	2571.44	1.45961	0.107128	13.6249	2.85e-42	1.32e-39
Cg7g001220	3265.77	-1.22795	0.0902851	-13.6008	3.96e-42	1.79e-39
Cg2g038290	661.176	1.96603	0.148662	13.2248	6.31e-40	2.73e-37
Cg5g036900	507.41	-1.53786	0.118841	-12.9405	2.66e-38	1.08e-35
Cg8g018740	182.532	-2.28824	0.18166	-12.5963	2.21e-36	8.26e-34
Cg6g012140	582.179	-1.90845	0.153827	-12.4065	2.41e-35	8.49e-33
Cg2g033130	994.132	1.83438	0.149766	12.2483	1.71e-34	5.83e-32
Cg3g014550	264.804	-2.45132	0.200622	-12.2186	2.47e-34	8.26e-32
Cg6g016220	24191.4	1.23197	0.101072	12.189	3.56e-34	1.15e-31
Cg1g000850	4730.71	1.19424	0.098863	12.0797	1.35e-33	4.08e-31
Cg3g010830	194.353	-2.85293	0.236355	-12.0705	1.51e-33	4.43e-31
Cg6g016280	3108.49	1.19991	0.0999586	12.004	3.38e-33	9.61e-31
Cg2g041140	326.823	-1.65515	0.138358	-11.9628	5.56e-33	1.51e-30
Cg9g026890	17518.4	-1.42325	0.119722	-11.888	1.37e-32	3.56e-30
Cg5g039420	334.845	-3.04754	0.257401	-11.8397	2.43e-32	6.26e-30
Cg5g008280	1517.27	2.54733	0.216344	11.7744	5.29e-32	1.34e-29
Cg1g008410	701.715	2.99713	0.258204	11.6076	3.77e-31	9.2e-29
Cg1g009700	1554.13	1.44018	0.124583	11.5599	6.58e-31	1.58e-28
Cg9g011680	448.218	1.68016	0.147335	11.4037	4.01e-30	9.19e-28
Cg5g038560	1717.01	-1.44523	0.127076	-11.373	5.7e-30	1.26e-27
Cg2g016110	7640.76	1.03348	0.0908963	11.3699	5.91e-30	1.29e-27
Cg5g038230	12609.4	2.13399	0.188517	11.3199	1.05e-29	2.24e-27
Cg2g033970	147.954	-3.5397	0.314086	-11.2698	1.85e-29	3.91e-27
Cg7g001070	2646.49	2.41571	0.214565	11.2586	2.1e-29	4.39e-27
Cg9g003190	3612.78	1.24121	0.110704	11.212	3.56e-29	7.29e-27
Cg1g024210	114.548	2.79263	0.249671	11.1852	4.82e-29	9.75e-27
Cg2g006280	821.707	-1.31612	0.117726	-11.1796	5.13e-29	1.03e-26
Cg4g014910	94.764	-4.0552	0.363172	-11.1661	5.98e-29	1.18e-26
Cg1g002680	3347.92	-1.01608	0.0912182	-11.139	8.1e-29	1.56e-26
Cg2g040860	143.636	2.18171	0.196223	11.1185	1.02e-28	1.92e-26
Cg1g019920	1482.82	1.29246	0.116289	11.1142	1.07e-28	2e-26
Cg7g007970	458.103	-1.42315	0.129828	-10.9619	5.83e-28	1.05e-25
Cg9g025380	1867.73	-1.90518	0.176313	-10.8057	3.24e-27	5.45e-25
Cg7g006510	1228.75	1.52342	0.141252	10.7852	4.05e-27	6.75e-25
Cg3g010210	20943.5	-1.1579	0.107698	-10.7515	5.83e-27	9.41e-25
Cg5g001720	200.942	1.82104	0.169896	10.7186	8.33e-27	1.31e-24
Cg5g027570	1438.67	-1.42806	0.13329	-10.7139	8.76e-27	1.37e-24
Cg1g000620	3059.24	1.25004	0.116946	10.689	1.15e-26	1.76e-24
Cg7g002730	11858.9	1.184	0.11095	10.6715	1.38e-26	2.11e-24
Cg3g021880	6857.67	1.13207	0.106377	10.642	1.9e-26	2.85e-24
Cg4g001480	971.038	1.33998	0.126633	10.5816	3.63e-26	5.31e-24
Cg6g007670	2417.75	1.26649	0.1216	10.4152	2.11e-25	2.96e-23
Cg1g003150	1539.12	1.04415	0.100361	10.404	2.38e-25	3.3e-23
Cg4g009140	65.4485	-3.56673	0.343331	-10.3886	2.79e-25	3.85e-23
Cg4g023550	696.497	-1.3675	0.132309	-10.3357	4.86e-25	6.56e-23
Cg2g032230	436.931	-1.80484	0.174929	-10.3175	5.87e-25	7.81e-23
Cg4g020100	294.039	-1.63394	0.158761	-10.2918	7.67e-25	1e-22
Cg7g020790	701.994	-1.11864	0.108763	-10.2852	8.22e-25	1.06e-22
CgUng019330	120.868	-2.24049	0.219002	-10.2304	1.45e-24	1.86e-22
Cg4g014680	362.789	-1.68894	0.166111	-10.1675	2.77e-24	3.51e-22
Cg6g013150	881.927	-1.12947	0.111671	-10.1143	4.77e-24	5.98e-22
Cg8g008620	4832.37	-1.10928	0.11005	-10.0798	6.79e-24	8.39e-22
Cg8g020000	222.098	-1.73307	0.172132	-10.0683	7.63e-24	9.37e-22
Cg1g006040	2260.7	2.27886	0.227409	10.021	1.23e-23	1.48e-21
Cg6g012840	207.094	-1.71121	0.171123	-9.99992	1.53e-23	1.78e-21
Cg5g004380	70.8399	-3.31331	0.331667	-9.98988	1.69e-23	1.96e-21
Cg2g013320	722.772	1.60936	0.161545	9.96226	2.23e-23	2.54e-21
Cg2g012180	5881.63	-1.32732	0.133452	-9.94604	2.62e-23	2.95e-21
Cg5g035330	638.939	-1.1362	0.114669	-9.90849	3.82e-23	4.23e-21
Cg5g008610	943.098	-1.27752	0.128949	-9.90716	3.88e-23	4.26e-21
Cg5g006530	376.272	1.26204	0.128571	9.81595	9.61e-23	1.04e-20
Cg6g008780	6285.9	1.19275	0.121684	9.80209	1.1e-22	1.18e-20
Cg7g000940	561.764	-1.31539	0.135175	-9.73099	2.22e-22	2.33e-20
Cg8g005510	430.348	1.61251	0.165701	9.73144	2.21e-22	2.33e-20
Cg8g023630	1321.09	2.17287	0.225023	9.65622	4.63e-22	4.73e-20
Cg1g004700	248.564	-1.46062	0.151395	-9.64776	5.02e-22	5.09e-20
Cg4g007900	1001.67	-1.04567	0.108597	-9.62895	6.03e-22	6.08e-20
Cg1g019950	350.941	1.80401	0.187909	9.60044	7.96e-22	7.97e-20
Cg1g025500	82.4912	-2.80116	0.292197	-9.58657	9.11e-22	9.07e-20
Cg7g017010	663.849	-1.52394	0.159301	-9.56641	1.11e-21	1.09e-19
Cg8g020070	112.8	-2.10756	0.220317	-9.56604	1.11e-21	1.09e-19
Cg5g042290	6184.93	1.06405	0.112722	9.43954	3.74e-21	3.54e-19
Cg9g019160	369.451	-1.2217	0.130576	-9.35618	8.27e-21	7.75e-19
Cg3g001820	337.62	-1.264	0.13577	-9.30987	1.28e-20	1.18e-18
Cg1g029370	368.366	-1.50584	0.161809	-9.3063	1.32e-20	1.21e-18
Cg9g026380	271.917	1.37906	0.149546	9.22164	2.93e-20	2.63e-18
Cg4g008150	141.567	1.84523	0.200611	9.19808	3.64e-20	3.23e-18
Cg5g003580	606.894	-1.11741	0.121877	-9.1684	4.8e-20	4.23e-18
Cg1g001670	2662.08	1.33163	0.146062	9.11688	7.73e-20	6.72e-18
Cg5g035910	89.9537	3.19616	0.351092	9.1035	8.75e-20	7.53e-18
Cg2g040740	824.121	1.03097	0.113606	9.07491	1.14e-19	9.58e-18
Cg6g016050	750.574	1.23178	0.135966	9.05941	1.31e-19	1.1e-17
Cg3g023400	137.467	2.21722	0.245008	9.04956	1.44e-19	1.2e-17
Cg2g033620	402.323	-1.65638	0.183349	-9.03399	1.66e-19	1.36e-17
Cg5g005910	4352.77	1.21387	0.134543	9.02214	1.84e-19	1.51e-17
Cg5g010590	285.775	-1.28461	0.143021	-8.98198	2.66e-19	2.15e-17
Cg2g007630	8086.86	1.03363	0.115158	8.97575	2.81e-19	2.27e-17
Cg6g010100	212.64	-1.42592	0.159049	-8.96528	3.09e-19	2.49e-17
Cg8g017910	1438.27	-1.11005	0.124777	-8.89631	5.77e-19	4.54e-17
Cg2g001110	142.455	-1.84873	0.209405	-8.82847	1.06e-18	8.18e-17
Cg8g004010	131.93	-1.92819	0.218536	-8.8232	1.11e-18	8.54e-17
Cg8g019990	161.18	-1.92047	0.218359	-8.79505	1.43e-18	1.09e-16
Cg9g029480	1321.28	-1.35543	0.154134	-8.79387	1.44e-18	1.1e-16
Cg5g036930	198.968	-1.79322	0.204304	-8.77722	1.68e-18	1.27e-16
Cg1g029240	1168.15	1.11148	0.126693	8.77303	1.74e-18	1.31e-16
Cg4g007300	2114.45	-1.55291	0.177327	-8.7573	2e-18	1.49e-16
Cg5g041130	99.5308	-2.19427	0.250691	-8.75289	2.08e-18	1.54e-16
CgUng002730	584.942	2.36141	0.270388	8.73342	2.47e-18	1.8e-16
Cg3g023070	378.865	-1.5587	0.178578	-8.7284	2.58e-18	1.88e-16
Cg6g011840	103.122	-2.34332	0.269922	-8.68147	3.91e-18	2.82e-16
Cg5g010940	80.8155	-2.26191	0.261398	-8.6531	5.01e-18	3.59e-16
Cg7g017260	195.694	-1.3939	0.161851	-8.61222	7.17e-18	5.09e-16
Cg4g021060	426.971	1.20653	0.140607	8.58088	9.42e-18	6.61e-16
Cg4g002540	129.639	-1.70829	0.19913	-8.57878	9.59e-18	6.71e-16
Cg3g018780	1498.07	-1.4634	0.172445	-8.48623	2.13e-17	1.47e-15
Cg1g012330	467.196	1.33014	0.15681	8.48247	2.2e-17	1.51e-15
Cg1g013010	1382.82	1.80078	0.212431	8.47699	2.31e-17	1.58e-15
Cg5g032590	75.3479	-2.27258	0.268416	-8.46662	2.53e-17	1.71e-15
Cg9g007980	148.022	1.53319	0.182099	8.41953	3.78e-17	2.52e-15
Cg2g038980	906.211	-1.37437	0.163485	-8.40675	4.22e-17	2.79e-15
Cg5g023030	507.359	2.01459	0.239728	8.40367	4.33e-17	2.85e-15
Cg1g013840	520.851	-1.11466	0.132682	-8.40099	4.43e-17	2.91e-15
Cg4g015120	52.8048	-3.60588	0.430641	-8.37328	5.6e-17	3.65e-15
Cg6g018090	579.39	-1.02073	0.122057	-8.36274	6.13e-17	3.97e-15
Cg2g004250	718.459	-1.41418	0.169211	-8.35749	6.41e-17	4.12e-15
Cg5g031660	7118.97	1.34994	0.161579	8.35468	6.56e-17	4.2e-15
Cg3g024670	867.638	1.18126	0.141978	8.32	8.8e-17	5.56e-15
Cg2g018500	183.004	-1.39322	0.168013	-8.29234	1.11e-16	6.97e-15
Cg9g029460	184.287	-1.33551	0.161109	-8.28949	1.14e-16	7.05e-15
Cg9g019550	48.6356	3.37509	0.408891	8.25425	1.53e-16	9.32e-15
Cg3g016510	322.506	-1.43358	0.174019	-8.23809	1.75e-16	1.06e-14
Cg6g016830	440.316	-1.31178	0.159712	-8.21346	2.15e-16	1.29e-14
Cg7g002390	319.886	1.21	0.14743	8.20727	2.26e-16	1.35e-14
Cg4g006480	654.088	-1.59298	0.194117	-8.20633	2.28e-16	1.35e-14
Cg7g003680	997.828	-1.3168	0.160826	-8.18773	2.66e-16	1.56e-14
Cg4g014860	87.9097	-2.04186	0.249946	-8.1692	3.1e-16	1.81e-14
Cg2g039520	894.392	-1.18861	0.145625	-8.16214	3.29e-16	1.92e-14
Cg7g016070	174.432	1.51902	0.186368	8.15065	3.62e-16	2.09e-14
Cg8g024590	441.788	-1.16844	0.143413	-8.14739	3.72e-16	2.13e-14
Cg1g016020	55.7506	-2.79008	0.344477	-8.09947	5.52e-16	3.13e-14
Cg9g025200	2029.15	1.40539	0.173969	8.07835	6.56e-16	3.67e-14
Cg3g024040	1597.05	-1.69298	0.209725	-8.0724	6.89e-16	3.82e-14
Cg8g000910	336.831	-1.05729	0.131227	-8.05699	7.82e-16	4.3e-14
Cg4g022210	342.116	-1.81491	0.226325	-8.01906	1.07e-15	5.79e-14
Cg6g009140	1017.26	-1.0622	0.133171	-7.97621	1.51e-15	8.13e-14
Cg5g026630	316.828	1.29548	0.162726	7.96113	1.7e-15	9.06e-14
Cg1g017230	128.774	-1.49027	0.187229	-7.9596	1.73e-15	9.15e-14
Cg2g030520	633.522	1.04536	0.131486	7.95039	1.86e-15	9.83e-14
Cg7g004970	62.6893	-2.47471	0.312357	-7.9227	2.32e-15	1.21e-13
Cg9g027160	1295.15	-1.09166	0.137836	-7.91999	2.38e-15	1.23e-13
Cg2g040320	172.021	1.37411	0.173947	7.89962	2.8e-15	1.45e-13
Cg3g015860	3839.83	1.90896	0.242488	7.87238	3.48e-15	1.78e-13
Cg8g010170	60.7767	-3.57512	0.454243	-7.87051	3.53e-15	1.79e-13
Cg2g019680	118.961	-1.76846	0.224919	-7.86265	3.76e-15	1.9e-13
Cg7g013640	614.906	-1.56664	0.199563	-7.85036	4.15e-15	2.08e-13
Cg2g040700	1107.69	-1.17972	0.150551	-7.83602	4.65e-15	2.33e-13
Cg5g034120	5038.24	1.00759	0.12869	7.82959	4.89e-15	2.44e-13
Cg2g021270	239.701	1.14458	0.146252	7.82607	5.03e-15	2.51e-13
Cg9g000760	290.727	-1.04718	0.133912	-7.81988	5.29e-15	2.62e-13
Cg5g018380	364.669	-1.04935	0.135094	-7.76757	8e-15	3.86e-13
CgUng015820	233.022	-1.42045	0.183704	-7.7323	1.06e-14	5.01e-13
Cg3g001870	275.859	1.42352	0.184486	7.71614	1.2e-14	5.66e-13
Cg2g044810	843.238	-1.24673	0.161661	-7.71203	1.24e-14	5.83e-13
Cg8g021550	308.135	-1.25736	0.163998	-7.66692	1.76e-14	8.26e-13
Cg6g002060	237.038	-1.19612	0.156337	-7.6509	2e-14	9.29e-13
Cg7g016650	47.2737	2.65641	0.347512	7.64407	2.1e-14	9.77e-13
Cg7g012720	1047.6	-1.07444	0.140882	-7.62657	2.41e-14	1.11e-12
Cg2g000970	65.3396	-2.22609	0.293299	-7.58982	3.2e-14	1.45e-12
Cg2g010570	526.746	1.01917	0.134426	7.58169	3.41e-14	1.54e-12
Cg5g023630	70.6129	-2.59318	0.342364	-7.57433	3.61e-14	1.62e-12
Cg2g040280	286.153	-1.6386	0.21652	-7.56788	3.79e-14	1.69e-12
Cg7g016420	356.716	-1.53992	0.207294	-7.42869	1.1e-13	4.67e-12
Cg5g026350	163.955	-1.28232	0.172687	-7.42569	1.12e-13	4.77e-12
Cg7g021880	450.738	1.48438	0.200028	7.4209	1.16e-13	4.92e-12
Cg2g027800	208.447	-1.52196	0.206008	-7.38789	1.49e-13	6.24e-12
Cg4g009050	4560.73	-1.07285	0.145253	-7.38612	1.51e-13	6.31e-12
Cg5g039810	522.701	-1.25961	0.17056	-7.38511	1.52e-13	6.34e-12
Cg8g013110	39.8656	-3.0496	0.413175	-7.38091	1.57e-13	6.53e-12
Cg6g013600	1497.35	1.31796	0.178968	7.36424	1.78e-13	7.35e-12
Cg7g022360	157.371	1.35034	0.183408	7.36253	1.8e-13	7.43e-12
Cg9g012450	350.621	-1.58088	0.214965	-7.35411	1.92e-13	7.9e-12
Cg2g041470	87.1679	1.74017	0.237129	7.33852	2.16e-13	8.82e-12
Cg8g002330	52.6814	-2.57724	0.351372	-7.3348	2.22e-13	9.03e-12
Cg8g020650	95.153	1.71462	0.233835	7.3326	2.26e-13	9.16e-12
Cg2g009540	175.704	1.49526	0.204026	7.32875	2.32e-13	9.41e-12
Cg9g001520	289.807	-1.00644	0.137397	-7.32507	2.39e-13	9.65e-12
Cg5g029920	118.248	1.46137	0.200026	7.30588	2.75e-13	1.1e-11
Cg2g047390	190.609	-1.26558	0.173355	-7.3005	2.87e-13	1.14e-11
Cg7g016230	49.071	-2.41507	0.331129	-7.29346	3.02e-13	1.2e-11
Cg8g006540	1022.68	-1.0827	0.1485	-7.29087	3.08e-13	1.22e-11
Cg1g008020	357.973	-1.30925	0.179801	-7.28167	3.3e-13	1.3e-11
Cg2g002030	72.8687	2.15616	0.296684	7.26754	3.66e-13	1.43e-11
Cg2g017760	2871.09	1.06484	0.146759	7.25569	4e-13	1.56e-11
Cg1g022820	320.181	-1.11729	0.154145	-7.24828	4.22e-13	1.64e-11
Cg5g006830	603.793	1.57693	0.218137	7.22906	4.86e-13	1.86e-11
Cg2g026110	104.114	-1.64393	0.227534	-7.225	5.01e-13	1.91e-11
Cg1g016030	35.5957	-3.03928	0.422819	-7.18813	6.57e-13	2.45e-11
Cg7g015900	154.545	-1.60131	0.22288	-7.18465	6.74e-13	2.5e-11
Cg3g022310	1356.79	-1.59129	0.221656	-7.1791	7.02e-13	2.6e-11
Cg6g014630	128.188	1.45648	0.203392	7.16096	8.01e-13	2.95e-11
Cg8g006940	268.761	-1.08681	0.151779	-7.16051	8.04e-13	2.96e-11
Cg3g013390	262.613	-1.12888	0.158416	-7.12603	1.03e-12	3.77e-11
Cg4g023490	2130.5	1.10881	0.156202	7.09856	1.26e-12	4.54e-11
Cg3g007820	133.71	-1.52497	0.216058	-7.05813	1.69e-12	5.98e-11
CgUng004340	150.351	1.29691	0.184053	7.04638	1.84e-12	6.48e-11
Cg4g011160	110.046	1.46087	0.207348	7.04548	1.85e-12	6.51e-11
Cg2g044370	101.357	-1.55347	0.221707	-7.00685	2.44e-12	8.43e-11
Cg5g018340	178.333	-1.36379	0.195654	-6.9704	3.16e-12	1.08e-10
Cg1g020040	84.7237	1.95444	0.280606	6.96507	3.28e-12	1.11e-10
Cg2g002860	126.01	-1.54889	0.222944	-6.94745	3.72e-12	1.25e-10
Cg2g040890	51.0852	2.32355	0.334679	6.94261	3.85e-12	1.3e-10
Cg3g012870	84.7221	2.07555	0.299508	6.92987	4.21e-12	1.41e-10
Cg3g008070	1748.71	1.20749	0.174325	6.92668	4.31e-12	1.44e-10
Cg6g024910	164.159	-1.28564	0.186178	-6.90544	5e-12	1.66e-10
Cg1g004170	164.988	-1.32351	0.19257	-6.87287	6.29e-12	2.06e-10
Cg2g002040	87.5597	2.18835	0.318588	6.8689	6.47e-12	2.11e-10
Cg1g013630	304.802	1.69491	0.247033	6.86109	6.83e-12	2.22e-10
Cg9g004770	742.049	1.08922	0.158758	6.86086	6.84e-12	2.22e-10
Cg2g034130	49.3902	-2.19066	0.319741	-6.85136	7.32e-12	2.36e-10
Cg2g008200	1088.09	-1.05718	0.154489	-6.84309	7.75e-12	2.5e-10
Cg2g042270	107.934	-1.51569	0.221631	-6.83881	7.99e-12	2.57e-10
Cg3g013260	42.1986	2.91723	0.427054	6.83104	8.43e-12	2.7e-10
Cg3g001890	315.886	1.07736	0.158003	6.81865	9.19e-12	2.92e-10
Cg1g007560	322.263	-1.42841	0.209667	-6.81273	9.58e-12	3.03e-10
Cg6g000390	229.402	-1.45844	0.215569	-6.76552	1.33e-11	4.14e-10
Cg7g022060	46.9104	-2.5134	0.372026	-6.75596	1.42e-11	4.41e-10
Cg3g014850	1315.98	-1.01128	0.149751	-6.75307	1.45e-11	4.48e-10
Cg5g008920	365.036	-1.42945	0.212067	-6.74059	1.58e-11	4.87e-10
Cg2g009200	151.286	1.23555	0.183675	6.7268	1.73e-11	5.31e-10
Cg8g013010	901.3	-1.15635	0.171986	-6.72348	1.77e-11	5.42e-10
Cg4g002330	121.839	-1.45697	0.216917	-6.71671	1.86e-11	5.67e-10
Cg3g012020	177.02	-1.36314	0.203168	-6.70941	1.95e-11	5.92e-10
Cg3g020670	35.6288	2.80326	0.419809	6.67747	2.43e-11	7.33e-10
Cg5g013920	7773.08	-1.09428	0.164251	-6.66222	2.7e-11	8.06e-10
Cg5g038670	69.4673	-1.79409	0.27044	-6.63396	3.27e-11	9.69e-10
Cg3g020920	577.574	-1.13887	0.171848	-6.62723	3.42e-11	1.01e-09
Cg2g019150	632.487	1.09554	0.165615	6.61501	3.72e-11	1.09e-09
Cg2g000130	231.447	-1.01904	0.154272	-6.60547	3.96e-11	1.16e-09
Cg2g015220	928.356	1.74672	0.264444	6.60527	3.97e-11	1.16e-09
Cg2g043860	510.035	1.21115	0.183558	6.59816	4.16e-11	1.21e-09
Cg8g012210	81.4132	-1.97361	0.299266	-6.59483	4.26e-11	1.24e-09
Cg2g028690	66.6987	1.68306	0.25543	6.58911	4.42e-11	1.28e-09
Cg8g008280	248.868	1.25502	0.190656	6.58264	4.62e-11	1.33e-09
Cg5g038040	67.1051	-1.88788	0.287418	-6.5684	5.09e-11	1.44e-09
Cg9g025210	66.9006	2.0287	0.309365	6.55763	5.47e-11	1.55e-09
Cg4g007510	109.193	-1.34891	0.206508	-6.53202	6.49e-11	1.83e-09
Cg8g002340	990.232	-1.29315	0.198045	-6.52959	6.59e-11	1.85e-09
Cg6g016580	77.7358	-1.82648	0.280725	-6.50629	7.7e-11	2.15e-09
Cg8g002570	422.11	-1.44849	0.222812	-6.50096	7.98e-11	2.22e-09
Cg2g038070	120.83	-1.56936	0.242566	-6.46983	9.81e-11	2.71e-09
Cg3g020940	1562.92	-1.13083	0.174893	-6.46581	1.01e-10	2.77e-09
Cg4g020820	234.433	-1.16545	0.180498	-6.45684	1.07e-10	2.93e-09
Cg9g027750	107.09	1.53121	0.237684	6.44224	1.18e-10	3.21e-09
Cg3g015540	176.277	1.37233	0.214022	6.4121	1.44e-10	3.88e-09
Cg5g007010	500.709	-1.22862	0.191945	-6.4009	1.54e-10	4.16e-09
Cg8g001090	52.8309	1.9175	0.300263	6.38606	1.7e-10	4.54e-09
Cg4g018980	65.8547	1.68534	0.264784	6.36496	1.95e-10	5.17e-09
Cg3g019230	41.8608	-2.13993	0.336869	-6.35242	2.12e-10	5.59e-09
Cg4g006700	1025.12	1.15391	0.181726	6.34973	2.16e-10	5.67e-09
Cg5g006110	28.2637	3.84308	0.605527	6.34667	2.2e-10	5.78e-09
Cg5g013200	543.154	-1.08141	0.170412	-6.34588	2.21e-10	5.8e-09
Cg5g004560	131.989	-1.2271	0.193869	-6.32953	2.46e-10	6.42e-09
Cg1g006260	180.701	1.06428	0.168265	6.32502	2.53e-10	6.57e-09
Cg5g041840	385.053	1.25026	0.198485	6.299	3e-10	7.72e-09
Cg3g008580	886.641	-1.56649	0.249205	-6.28595	3.26e-10	8.33e-09
Cg2g004240	260.628	-1.14626	0.182425	-6.2835	3.31e-10	8.43e-09
Cg2g043150	106.144	1.69576	0.27012	6.27781	3.43e-10	8.71e-09
Cg2g019310	50.7489	1.86569	0.297436	6.27256	3.55e-10	8.99e-09
Cg5g000590	205.509	-1.10463	0.176491	-6.25887	3.88e-10	9.76e-09
Cg1g012620	70.5967	-1.72283	0.275801	-6.24664	4.19e-10	1.05e-08
Cg5g000560	152.347	-1.52828	0.244722	-6.24496	4.24e-10	1.06e-08
Cg6g012910	59.2496	-1.89088	0.302949	-6.24157	4.33e-10	1.08e-08
Cg6g004730	5801.15	-1.03014	0.165071	-6.24056	4.36e-10	1.08e-08
Cg1g012040	60.5728	-1.86642	0.299226	-6.23751	4.45e-10	1.1e-08
Cg2g009210	132.285	1.32568	0.212565	6.23661	4.47e-10	1.11e-08
Cg8g017790	1385.33	1.00654	0.161491	6.23275	4.58e-10	1.13e-08
Cg4g021490	199.003	1.15452	0.18685	6.17883	6.46e-10	1.56e-08
Cg7g010550	174.936	-1.43793	0.233142	-6.16759	6.93e-10	1.67e-08
Cg2g046430	856.671	1.7574	0.286161	6.14131	8.18e-10	1.94e-08
Cg1g016740	302.131	-1.243	0.202565	-6.13632	8.45e-10	2e-08
Cg8g005690	201.06	-1.12056	0.18273	-6.13232	8.66e-10	2.04e-08
Cg9g025960	673.486	-1.01881	0.166284	-6.12693	8.96e-10	2.11e-08
Cg7g004740	116.657	-1.46296	0.238791	-6.12654	8.98e-10	2.11e-08
Cg6g024880	575.433	1.38353	0.227531	6.08063	1.2e-09	2.77e-08
Cg6g008750	151.037	-1.57537	0.259096	-6.08026	1.2e-09	2.77e-08
Cg2g028860	103.661	-1.39639	0.229784	-6.07698	1.22e-09	2.82e-08
Cg2g044860	93.7902	2.4159	0.398699	6.05948	1.37e-09	3.13e-08
Cg2g021860	651.445	-1.45017	0.239465	-6.05588	1.4e-09	3.2e-08
Cg2g018720	293.501	-1.40424	0.232552	-6.03839	1.56e-09	3.55e-08
Cg2g032000	608.588	-1.73962	0.288218	-6.03578	1.58e-09	3.6e-08
Cg1g000530	860.714	-1.15121	0.19074	-6.03547	1.58e-09	3.6e-08
Cg5g036910	101.269	1.37953	0.228893	6.02699	1.67e-09	3.78e-08
Cg5g028040	193.273	-1.09601	0.182129	-6.01776	1.77e-09	3.97e-08
Cg3g012900	115.26	-1.43123	0.238219	-6.00806	1.88e-09	4.19e-08
Cg2g009440	58.9037	1.7619	0.293426	6.00458	1.92e-09	4.26e-08
Cg4g012290	99.72	-2.02542	0.337308	-6.00467	1.92e-09	4.26e-08
Cg7g008250	148.79	2.25586	0.376345	5.99413	2.05e-09	4.53e-08
Cg6g002000	681.832	-1.34671	0.22524	-5.979	2.25e-09	4.93e-08
Cg2g035930	222.182	-1.03032	0.172414	-5.97583	2.29e-09	5.02e-08
Cg2g030110	284.373	-1.07075	0.17961	-5.96152	2.5e-09	5.42e-08
Cg9g025190	1756.59	1.40238	0.235495	5.95503	2.6e-09	5.62e-08
Cg2g001890	56.0575	-1.82622	0.307612	-5.93678	2.91e-09	6.26e-08
Cg8g023340	234.157	-1.02348	0.172471	-5.93424	2.95e-09	6.33e-08
Cg3g025320	23.4777	3.86691	0.65282	5.92339	3.15e-09	6.73e-08
Cg2g017890	71.2935	-1.51699	0.256487	-5.91447	3.33e-09	7.06e-08
Cg6g012900	71.3005	-1.53676	0.259994	-5.91072	3.41e-09	7.2e-08
Cg8g023190	87.0358	-1.6053	0.27166	-5.90923	3.44e-09	7.24e-08
Cg2g003520	344.995	-1.03526	0.175281	-5.90629	3.5e-09	7.36e-08
Cg5g043390	117.362	-1.36882	0.232055	-5.89869	3.66e-09	7.69e-08
Cg2g018360	707.593	-1.17958	0.20126	-5.86098	4.6e-09	9.55e-08
Cg5g032440	365.404	1.03883	0.177762	5.84392	5.1e-09	1.05e-07
Cg3g011050	4209.46	-1.01698	0.174382	-5.83189	5.48e-09	1.12e-07
Cg2g025880	39.3921	2.22331	0.382533	5.81208	6.17e-09	1.26e-07
Cg4g004370	101.012	-1.19722	0.206082	-5.80946	6.27e-09	1.27e-07
Cg1g003570	180.042	-1.02236	0.17723	-5.76856	8e-09	1.6e-07
Cg1g009770	432.989	1.06865	0.186958	5.71597	1.09e-08	2.15e-07
Cg3g014870	286.069	-1.01645	0.178472	-5.6953	1.23e-08	2.4e-07
Cg5g001520	166.737	-1.23963	0.218841	-5.6645	1.47e-08	2.84e-07
Cg1g005590	59.1547	1.82314	0.322959	5.64512	1.65e-08	3.14e-07
Cg9g010680	20.443	-3.11364	0.555873	-5.60136	2.13e-08	3.99e-07
Cg5g027640	84.2108	1.35939	0.243866	5.57432	2.48e-08	4.6e-07
Cg5g028200	92.8264	-1.38472	0.248436	-5.57376	2.49e-08	4.61e-07
Cg4g012120	220.681	1.53576	0.27731	5.53804	3.06e-08	5.6e-07
Cg2g018990	19.6034	-3.2983	0.59625	-5.53173	3.17e-08	5.78e-07
Cg9g021420	34.4862	-2.08153	0.376861	-5.52335	3.33e-08	6.05e-07
Cg9g028760	59.8169	-1.60959	0.291487	-5.52201	3.35e-08	6.08e-07
Cg2g022720	90.1209	-1.29897	0.23536	-5.51909	3.41e-08	6.18e-07
Cg5g044850	493.325	1.51883	0.275629	5.51042	3.58e-08	6.46e-07
Cg5g044710	106.831	1.16557	0.211615	5.50797	3.63e-08	6.55e-07
Cg9g012840	47.5386	-1.65558	0.300709	-5.5056	3.68e-08	6.63e-07
Cg2g004510	270.256	1.18825	0.215916	5.5033	3.73e-08	6.71e-07
Cg5g010380	334.276	1.14959	0.20891	5.50278	3.74e-08	6.72e-07
Cg7g021170	43.8498	-2.16372	0.394695	-5.48202	4.21e-08	7.51e-07
CgUng005040	129.181	-1.41327	0.258358	-5.4702	4.5e-08	8.01e-07
Cg3g017250	161.134	1.11369	0.203894	5.46208	4.71e-08	8.36e-07
Cg1g004370	135.801	-1.08436	0.199143	-5.44514	5.18e-08	9.12e-07
Cg2g004950	459.254	-1.12141	0.206292	-5.43603	5.45e-08	9.56e-07
Cg1g019730	170.248	-1.02595	0.189003	-5.42821	5.69e-08	9.96e-07
Cg6g020190	52.954	1.60096	0.295073	5.42564	5.77e-08	1.01e-06
Cg7g015180	75.6256	-1.25693	0.231956	-5.41885	6e-08	1.05e-06
Cg1g002060	262.236	-1.13635	0.210172	-5.40675	6.42e-08	1.12e-06
Cg4g007630	16.9862	3.55518	0.658224	5.40117	6.62e-08	1.15e-06
Cg6g006680	186.234	-1.1286	0.208997	-5.40008	6.66e-08	1.15e-06
Cg4g017550	241.209	-1.2493	0.231703	-5.3918	6.98e-08	1.2e-06
Cg5g003600	77.7728	-1.32899	0.246557	-5.39019	7.04e-08	1.21e-06
Cg3g010640	60.7019	1.39781	0.259719	5.38204	7.36e-08	1.27e-06
Cg9g009040	74.0034	-1.27267	0.237268	-5.36384	8.15e-08	1.39e-06
Cg1g007780	103.747	-1.30441	0.244098	-5.34379	9.1e-08	1.54e-06
Cg4g007230	3993.1	1.20315	0.226003	5.3236	1.02e-07	1.7e-06
Cg5g043760	197.045	-1.47899	0.277836	-5.32324	1.02e-07	1.7e-06
Cg2g032100	31.078	-1.97492	0.371821	-5.31146	1.09e-07	1.81e-06
Cg2g029190	140.134	-1.28914	0.243208	-5.30059	1.15e-07	1.92e-06
Cg6g018410	125.009	-1.14924	0.216951	-5.29724	1.18e-07	1.95e-06
Cg8g005580	71.1504	1.60826	0.304342	5.28438	1.26e-07	2.07e-06
Cg4g007270	49.9744	-1.52791	0.28948	-5.27811	1.31e-07	2.14e-06
Cg1g022940	58.7692	-1.41765	0.269046	-5.26917	1.37e-07	2.24e-06
Cg2g000540	97.9332	1.16749	0.222368	5.25026	1.52e-07	2.46e-06
Cg7g011300	477.03	1.09005	0.207766	5.2465	1.55e-07	2.51e-06
Cg2g011190	57.0929	1.50195	0.286602	5.24052	1.6e-07	2.58e-06
Cg9g006200	59.8902	-1.52584	0.294814	-5.17562	2.27e-07	3.58e-06
Cg6g014960	188.924	1.14946	0.223287	5.14793	2.63e-07	4.1e-06
CgUng005500	97.5667	-1.11089	0.21651	-5.13088	2.88e-07	4.45e-06
Cg9g025120	95.0185	-1.1779	0.22961	-5.13	2.9e-07	4.47e-06
Cg1g021330	1084.36	1.02067	0.199239	5.12287	3.01e-07	4.62e-06
Cg5g041920	222.865	-1.09625	0.215129	-5.09579	3.47e-07	5.28e-06
Cg6g004830	26.6828	-2.27829	0.447831	-5.08737	3.63e-07	5.5e-06
Cg1g013820	80.3308	-1.23431	0.243058	-5.07827	3.81e-07	5.74e-06
Cg2g028060	214.152	-1.15478	0.227867	-5.06776	4.03e-07	6.01e-06
Cg5g002300	24.0388	-2.43954	0.482481	-5.05625	4.28e-07	6.34e-06
Cg2g001980	58.7535	-1.48876	0.294491	-5.05539	4.3e-07	6.37e-06
Cg8g024450	41.044	-1.69902	0.336724	-5.04573	4.52e-07	6.68e-06
Cg6g018510	69.7008	-1.28101	0.254892	-5.02569	5.02e-07	7.33e-06
Cg1g025150	42.5734	-1.6341	0.325513	-5.02008	5.17e-07	7.52e-06
Cg5g029930	99.0446	1.04887	0.208933	5.02011	5.16e-07	7.52e-06
Cg6g019140	46.057	1.91851	0.382215	5.01946	5.18e-07	7.53e-06
Cg4g022930	459.386	1.08662	0.216596	5.0168	5.25e-07	7.62e-06
Cg5g028970	141.025	-1.20062	0.239702	-5.0088	5.48e-07	7.91e-06
Cg8g018270	206.933	-1.05764	0.211469	-5.00141	5.69e-07	8.21e-06
Cg1g013070	52.2951	1.50244	0.300785	4.99506	5.88e-07	8.45e-06
Cg8g014140	93.6243	-1.10509	0.221757	-4.98335	6.25e-07	8.95e-06
Cg2g033590	117.84	-1.66511	0.33485	-4.9727	6.6e-07	9.41e-06
Cg1g017850	35.5111	-1.76819	0.356451	-4.96055	7.03e-07	9.94e-06
Cg9g022220	30.3337	-1.8935	0.382496	-4.95038	7.41e-07	1.04e-05
Cg6g018470	306.464	-1.50311	0.304225	-4.94077	7.78e-07	1.09e-05
Cg4g003820	284.762	1.12739	0.228228	4.93975	7.82e-07	1.09e-05
Cg8g002420	127.617	-1.10332	0.223771	-4.93058	8.2e-07	1.14e-05
CgUng005210	56.3943	1.9474	0.394994	4.93019	8.21e-07	1.14e-05
CgUng006850	855.413	1.24977	0.253585	4.92841	8.29e-07	1.15e-05
Cg8g012900	48.1451	1.51782	0.309284	4.90752	9.22e-07	1.27e-05
Cg4g003170	92.9032	1.12058	0.22881	4.89743	9.71e-07	1.33e-05
Cg7g021250	81.04	1.18203	0.241454	4.89544	9.81e-07	1.34e-05
Cg2g023190	51.5398	-1.55892	0.318542	-4.89392	9.88e-07	1.35e-05
Cg5g018200	89.2913	-1.13757	0.233208	-4.8779	1.07e-06	1.46e-05
Cg5g002190	42.2486	-1.59708	0.328515	-4.86153	1.16e-06	1.58e-05
Cg4g015540	117.203	-1.11068	0.229031	-4.84949	1.24e-06	1.67e-05
Cg4g019690	78.5882	-1.11882	0.231157	-4.84008	1.3e-06	1.74e-05
Cg2g042670	68.0811	-1.24001	0.256373	-4.83674	1.32e-06	1.76e-05
Cg7g014900	89.7238	-1.58548	0.32818	-4.83112	1.36e-06	1.81e-05
Cg6g000400	123.327	-1.11257	0.231086	-4.81451	1.48e-06	1.95e-05
Cg6g014420	624.81	1.05943	0.22081	4.79795	1.6e-06	2.1e-05
Cg4g017220	153.656	-1.17226	0.245786	-4.76942	1.85e-06	2.39e-05
Cg5g006150	69.1854	-1.19752	0.251287	-4.76554	1.88e-06	2.43e-05
Cg2g014300	69.5636	-1.19935	0.252956	-4.74133	2.12e-06	2.71e-05
Cg2g008170	61.9105	-1.33915	0.283178	-4.72901	2.26e-06	2.86e-05
Cg8g007660	98.4099	-1.27641	0.270189	-4.72414	2.31e-06	2.92e-05
Cg6g010360	1898.55	1.1576	0.245542	4.71446	2.42e-06	3.05e-05
Cg6g018080	161.504	-1.08865	0.231482	-4.70295	2.56e-06	3.2e-05
Cg5g009710	138.093	-1.14269	0.244647	-4.67076	3e-06	3.72e-05
Cg7g019650	91.2306	-1.12579	0.241544	-4.66079	3.15e-06	3.89e-05
Cg2g018700	21.8347	-2.53616	0.545233	-4.65152	3.29e-06	4.05e-05
Cg1g004710	161.842	-1.02658	0.220851	-4.6483	3.35e-06	4.1e-05
Cg2g004440	57.7842	-1.25329	0.270095	-4.64016	3.48e-06	4.25e-05
Cg6g015020	52.4422	1.55382	0.335005	4.63818	3.51e-06	4.29e-05
Cg6g000290	86.0637	-1.09574	0.236951	-4.62433	3.76e-06	4.56e-05
Cg4g023900	74.3125	-1.16866	0.253068	-4.61797	3.88e-06	4.69e-05
Cg2g004590	185.055	-1.09939	0.239776	-4.58508	4.54e-06	5.43e-05
Cg8g019600	27.0898	-2.17783	0.475848	-4.57673	4.72e-06	5.63e-05
Cg4g014430	105.41	1.45994	0.319771	4.56559	4.98e-06	5.92e-05
Cg1g016250	160.353	1.58104	0.346537	4.56241	5.06e-06	6e-05
Cg7g023190	70.7714	-1.216	0.266756	-4.55849	5.15e-06	6.1e-05
Cg2g036060	45.0537	-1.94231	0.426924	-4.54955	5.38e-06	6.34e-05
Cg7g019530	19.0969	-2.35842	0.518636	-4.54736	5.43e-06	6.4e-05
Cg9g011520	80.4745	-1.97169	0.433604	-4.54723	5.44e-06	6.4e-05
Cg7g007450	54.6459	1.28788	0.284042	4.53413	5.78e-06	6.77e-05
Cg2g044450	193.7	-1.39117	0.308071	-4.51574	6.31e-06	7.32e-05
Cg9g024270	182.184	-1.46322	0.325484	-4.49553	6.94e-06	7.94e-05
Cg3g000750	62.9809	1.37125	0.30544	4.48943	7.14e-06	8.12e-05
Cg5g030230	105.346	-1.5363	0.342467	-4.48597	7.26e-06	8.24e-05
Cg8g018750	661.115	1.11951	0.250115	4.47597	7.61e-06	8.61e-05
Cg5g037070	64.4575	-1.22798	0.274727	-4.4698	7.83e-06	8.82e-05
Cg2g034510	63.2983	-1.13075	0.253411	-4.46212	8.12e-06	9.08e-05
Cg1g012490	75.5266	1.18211	0.266761	4.43134	9.36e-06	0.000103371
Cg7g016950	260.73	-1.18334	0.267797	-4.41879	9.93e-06	0.000108742
Cg7g020080	72.9537	-1.18919	0.270217	-4.40086	1.08e-05	0.000116683
Cg5g040870	109.275	1.06616	0.242875	4.38975	1.13e-05	0.000122145
Cg3g000020	38.2697	1.39436	0.317808	4.38742	1.15e-05	0.000123393
Cg1g029070	53.0494	-1.31014	0.298939	-4.38263	1.17e-05	0.000125768
Cg7g006710	60.712	-1.19319	0.272516	-4.37842	1.2e-05	0.000128019
Cg3g014630	16.5611	-2.29023	0.523989	-4.37076	1.24e-05	0.000132147
Cg6g015820	51.7384	-1.31771	0.303484	-4.34197	1.41e-05	0.000148677
Cg8g019320	56.3545	-1.35073	0.311137	-4.34125	1.42e-05	0.000149036
Cg6g016210	100.15	1.53295	0.353291	4.33906	1.43e-05	0.000150112
Cg8g007190	119.686	-1.05529	0.243511	-4.33364	1.47e-05	0.000153436
Cg6g010280	88.2239	1.16397	0.268962	4.32764	1.51e-05	0.000157071
Cg8g001220	88.8777	-1.57522	0.365729	-4.30707	1.65e-05	0.000171001
Cg6g011920	87.5732	-1.07977	0.251247	-4.29764	1.73e-05	0.000177671
Cg8g022720	67.1909	1.17005	0.272436	4.29476	1.75e-05	0.000179891
Cg2g023840	110.472	-1.03978	0.242293	-4.29141	1.78e-05	0.000182237
Cg6g019990	48.4891	-1.72641	0.402582	-4.28835	1.8e-05	0.00018427
Cg3g023440	12.1787	-3.52843	0.823535	-4.2845	1.83e-05	0.000187287
Cg7g013990	37.8411	1.4451	0.337371	4.28342	1.84e-05	0.000188094
Cg8g012350	15.4623	-2.65449	0.621305	-4.27244	1.93e-05	0.000196551
Cg2g043360	38.9236	-1.40869	0.330396	-4.26363	2.01e-05	0.000203486
Cg9g028350	25.5376	-2.04235	0.479735	-4.25725	2.07e-05	0.000208821
Cg9g022690	30.6407	-1.93736	0.45714	-4.23799	2.26e-05	0.000225773
Cg2g032860	131.075	-1.21643	0.289622	-4.20006	2.67e-05	0.000261348
Cg2g009420	35.6558	1.37371	0.32757	4.19366	2.74e-05	0.000268015
Cg2g013640	39.0255	-1.55493	0.370937	-4.19189	2.77e-05	0.000269971
Cg7g016710	62.2024	-1.11848	0.269493	-4.15032	3.32e-05	0.000318137
Cg1g012500	73.829	1.12291	0.271874	4.13026	3.62e-05	0.000343579
Cg5g031050	61.8076	-1.21322	0.294999	-4.11263	3.91e-05	0.000368888
Cg4g021500	143.616	-1.09306	0.26626	-4.10522	4.04e-05	0.000379039
Cg4g018620	11.3229	-3.1326	0.764416	-4.09803	4.17e-05	0.000389072
Cg4g024660	45.8359	1.19922	0.292872	4.0947	4.23e-05	0.000393751
Cg4g005420	32.371	1.56386	0.382128	4.09251	4.27e-05	0.000397295
Cg1g011760	12.1866	2.67458	0.654634	4.08561	4.4e-05	0.000407497
Cg6g013060	197.676	1.06869	0.262884	4.06527	4.8e-05	0.000441273
Cg1g023940	55.9176	-1.13779	0.281314	-4.04456	5.24e-05	0.000479384
Cg4g022770	43.9381	1.24182	0.307309	4.04097	5.32e-05	0.000485552
Cg6g005700	38.5531	-1.28552	0.319817	-4.01955	5.83e-05	0.000527382
Cg6g009560	38.7366	-1.49797	0.373669	-4.00881	6.1e-05	0.000548824
Cg1g017430	41.8509	-1.25784	0.313843	-4.00786	6.13e-05	0.000550777
Cg1g021950	84.9769	-1.78917	0.447165	-4.00114	6.3e-05	0.000565056
Cg6g024050	45.2941	1.24056	0.310492	3.99547	6.46e-05	0.000577238
Cg7g015710	64.4356	1.31548	0.329399	3.99358	6.51e-05	0.00058092
Cg8g010940	51.7686	1.14844	0.288645	3.97873	6.93e-05	0.000614398
Cg7g000150	63.3001	1.03061	0.259176	3.97649	6.99e-05	0.000619908
Cg5g017830	34.2294	-1.42984	0.360892	-3.96196	7.43e-05	0.000654322
Cg2g025740	24.9052	1.65752	0.422832	3.92004	8.85e-05	0.000764093
Cg9g027560	420.809	-1.03073	0.263593	-3.91032	9.22e-05	0.000792265
Cg2g046910	26.5245	-1.63162	0.417273	-3.9102	9.22e-05	0.000792293
Cg5g006470	11.0178	3.07345	0.787702	3.90179	9.55e-05	0.000816872
Cg5g017990	32.6455	1.33911	0.343361	3.90001	9.62e-05	0.000821933
Cg7g004850	32.8933	-1.46977	0.378208	-3.88613	0.000101854	0.000864148
Cg4g002890	125.643	-1.11639	0.287534	-3.88264	0.000103331	0.000875503
Cg5g027280	17.6217	-2.31676	0.59687	-3.88151	0.000103809	0.000878719
Cg4g000320	55.782	-1.05189	0.271113	-3.87991	0.000104497	0.000883026
Cg5g014490	36.1754	1.46703	0.381863	3.84177	0.000122149	0.00101551
Cg7g023310	21.5802	-1.8113	0.471854	-3.8387	0.00012369	0.00102697
Cg5g044340	31.0643	-1.39052	0.362317	-3.83787	0.000124108	0.0010296
Cg5g011230	60.2028	1.16936	0.305355	3.82952	0.000128396	0.00106095
Cg6g015810	306.572	-1.00318	0.262032	-3.82847	0.000128942	0.00106411
Cg7g003230	47.9305	1.47253	0.384628	3.82846	0.000128946	0.00106411
Cg2g010360	32.531	-1.35689	0.354748	-3.82494	0.000130802	0.00107802
Cg8g008540	63.5358	1.44339	0.379007	3.80833	0.000139909	0.00114515
Cg1g029150	30.9077	-1.36144	0.357552	-3.80766	0.000140286	0.00114725
Cg1g014400	54.6406	-1.03791	0.27267	-3.80645	0.000140978	0.00115142
Cg2g031980	11.5929	-2.42169	0.638137	-3.79494	0.000147679	0.00119675
Cg8g000150	39.1203	1.2698	0.334665	3.79423	0.000148102	0.0011988
Cg5g027400	54.2418	1.04872	0.277976	3.77269	0.000161495	0.00129509
Cg2g035780	144.215	1.01868	0.273669	3.72232	0.000197403	0.00153079
Cg4g014280	44.5453	1.10442	0.296714	3.72217	0.000197517	0.00153084
Cg2g024950	50.8289	-1.15063	0.310039	-3.71124	0.00020625	0.00159227
Cg5g030820	36.5444	-1.35457	0.365367	-3.70743	0.000209372	0.00161244
Cg6g004960	12.9895	-2.19177	0.591693	-3.70424	0.000212028	0.0016296
Cg9g002730	31.7999	1.48504	0.40103	3.70307	0.000213003	0.00163511
Cg5g040970	135.46	-1.18354	0.319708	-3.70195	0.000213945	0.0016397
Cg1g015620	34.9684	-1.32083	0.357419	-3.69546	0.000219489	0.00167612
Cg2g021900	70.787	1.01703	0.275268	3.6947	0.000220145	0.00167978
Cg6g011660	22.727	-1.49968	0.406403	-3.69013	0.000224141	0.00170548
Cg4g019840	16.7691	-1.85487	0.502757	-3.68939	0.000224791	0.00170649
Cg8g010220	32.8485	-1.38025	0.375077	-3.67991	0.000233319	0.00176263
Cg5g043190	23.51	-1.85076	0.505197	-3.66343	0.00024886	0.00186816
Cg6g015210	38.2592	-1.15239	0.315121	-3.65698	0.000255208	0.00191065
Cg8g000210	39.3946	-1.21326	0.331803	-3.65657	0.000255612	0.00191282
Cg7g016010	62.089	1.03109	0.282655	3.64787	0.000264428	0.00196873
Cg8g003450	34.222	1.31673	0.361821	3.63918	0.000273506	0.00202119
Cg2g014170	64.6925	1.45471	0.400243	3.63458	0.000278432	0.00204973
Cg1g029170	15.1678	-1.92283	0.529885	-3.62877	0.000284771	0.00208913
Cg9g008200	72.3004	1.15814	0.319495	3.62492	0.000289052	0.00211482
Cg1g010130	502.505	-1.08974	0.300664	-3.62443	0.000289601	0.00211722
Cg6g008790	25.9832	-1.41488	0.392016	-3.60925	0.000307089	0.00222202
Cg8g004140	28.2922	-1.3176	0.365136	-3.60851	0.000307957	0.0022266
Cg3g013620	62.8268	-1.00374	0.278309	-3.60657	0.000310266	0.00224075
Cg2g002250	38.717	1.18775	0.329427	3.60551	0.00031154	0.00224739
Cg2g004680	14.6544	-2.11466	0.588388	-3.59399	0.000325658	0.00233419
Cg9g002700	21.4809	1.76599	0.492938	3.58259	0.000340205	0.00241775
Cg5g010810	9.44585	2.63696	0.738673	3.56985	0.00035718	0.00252119
Cg2g022990	42.004	-1.07744	0.30212	-3.56625	0.000362132	0.00254953
Cg8g011270	47.8828	1.13987	0.319998	3.56211	0.000367883	0.00258523
Cg1g016290	29.6557	1.39613	0.392678	3.55541	0.000377395	0.00263941
Cg2g045910	46.3197	-1.08764	0.306272	-3.55122	0.000383456	0.00267492
Cg5g037110	28.4643	-1.28529	0.362107	-3.54949	0.000385977	0.00269053
Cg5g027620	30.6112	1.58324	0.446929	3.54249	0.000396369	0.00275188
Cg6g024090	17.9875	1.66838	0.47116	3.541	0.000398611	0.00276543
Cg6g019810	72.2641	-1.19905	0.33917	-3.53525	0.000407396	0.00281816
Cg3g014190	67.2933	-1.10878	0.314961	-3.52036	0.000430955	0.00296068
Cg2g020140	44.4027	-1.17484	0.334182	-3.51557	0.000438808	0.00300594
Cg4g008730	9.67928	2.46786	0.703999	3.50548	0.000455787	0.00310639
Cg7g000300	38.1139	1.11278	0.318089	3.49834	0.000468168	0.0031796
Cg3g018790	42.179	-1.3396	0.384152	-3.48716	0.000488171	0.00329583
Cg6g010320	14.5648	-1.9671	0.565692	-3.47734	0.000506411	0.0033957
Cg1g023100	19.4653	-2.15679	0.620727	-3.47462	0.000511569	0.00342787
Cg5g005220	33.2048	1.17114	0.337576	3.46927	0.000521876	0.00348834
Cg1g008380	25.7904	1.65282	0.476935	3.46551	0.000529233	0.00353008
Cg5g035560	43.2309	-1.44727	0.421495	-3.43367	0.000595466	0.00392508
Cg4g003310	18.4431	1.58707	0.462485	3.43162	0.000599978	0.00394526
Cg7g001800	26.187	1.37609	0.40168	3.42583	0.000612932	0.00401518
Cg1g014990	6.35455	-3.58618	1.04722	-3.42448	0.000615972	0.00403232
Cg8g019240	11.4198	-2.10018	0.614296	-3.41885	0.000628875	0.00410127
Cg6g003470	7.66695	3.0374	0.895273	3.3927	0.000692062	0.00446439
Cg5g032310	17.1046	1.67701	0.494614	3.39054	0.000697556	0.00449221
Cg8g023960	22.7223	1.49109	0.439835	3.39012	0.000698627	0.00449759
Cg3g008080	39.9187	1.07212	0.31713	3.38069	0.000723047	0.00463597
Cg8g006210	38.9956	-1.15817	0.342577	-3.38077	0.000722839	0.00463597
Cg6g024000	46.4811	1.0221	0.302898	3.37439	0.000739782	0.00473137
Cg6g025030	21.7487	-1.52812	0.455114	-3.35767	0.000786035	0.0049811
CgUng013560	32.4863	1.15758	0.345499	3.35046	0.000806765	0.00509212
Cg6g019500	39.0925	1.05101	0.314172	3.34532	0.000821863	0.00517198
Cg6g016140	50.6261	-1.04606	0.313724	-3.33434	0.00085502	0.00534891
Cg7g019950	8.81166	-2.51525	0.754889	-3.33194	0.000862419	0.00538446
Cg3g001440	51.4817	1.05574	0.317116	3.32918	0.000871023	0.00542308
Cg2g034030	25.0845	-1.30664	0.394418	-3.31283	0.000923563	0.00570815
Cg8g018630	15.7843	1.66904	0.505487	3.30184	0.000960512	0.00591539
Cg9g004420	21.5397	-1.45965	0.443903	-3.28822	0.00100824	0.00616874
Cg6g003770	52.3009	1.10545	0.337466	3.27573	0.00105387	0.00639353
Cg9g026110	132.868	1.152	0.352732	3.26593	0.00109103	0.00659332
Cg6g002620	25.0755	-1.41962	0.434931	-3.264	0.00109851	0.00663007
Cg2g006850	34.9223	1.07074	0.328957	3.25496	0.00113408	0.00681878
Cg7g005900	18.0124	1.60394	0.49549	3.23708	0.00120761	0.00719274
Cg9g010040	26.4591	1.24374	0.385417	3.22699	0.00125099	0.00741861
Cg5g003430	37.6346	-1.15058	0.356676	-3.22585	0.00125601	0.00744141
Cg3g001000	31.2606	1.27522	0.396363	3.21731	0.001294	0.00763559
Cg4g024020	18.7949	-1.59557	0.496441	-3.21402	0.0013089	0.00771638
Cg7g019130	43.9313	1.109	0.345968	3.2055	0.00134826	0.00791897
Cg4g002240	32.5236	-1.21068	0.380005	-3.18595	0.00144279	0.00839388
Cg5g017060	29.668	1.31947	0.414483	3.1834	0.00145554	0.00845771
Cg5g016280	90.7328	1.0824	0.340566	3.17823	0.00148176	0.00858125
Cg2g028820	25.0399	-1.42541	0.452225	-3.15198	0.00162165	0.00925614
Cg6g001940	23.4154	1.43085	0.45439	3.14896	0.00163853	0.00934128
