# Supplementary material for: Downregulated expression of S2-RNase attenuates self-incompatibility in “Guiyou No. 1” pummelo
Source: Hortic Res. 2021 Sep 1;8:199. doi: 10.1038/s41438-021-00634-8 (PMC8408199; doi:10.1038/s41438-021-00634-8)
Supplement: Supplementary file 10 — Supplementary Table 11 [file 41438_2021_634_MOESM10_ESM.xlsx]

## Sheet: Sheet1
Supplementary Table 11. GO enrichment (P<0.05) of 585 DEGs in ST and GY pummelo.
Ontology	Term	GO_ID	Input_number	Percentage
Molecular Function	4-hydroxy-tetrahydrodipicolinate reductase	GO:0008839	2	0.104767
Biological Process	abscisic acid biosynthetic process	GO:0009688	1	0.0523834
Molecular Function	acid-amino acid ligase activity	GO:0016881	2	0.104767
Molecular Function	actin filament binding	GO:0051015	1	0.0523834
Molecular Function	adenyl nucleotide binding	GO:0030554	1	0.0523834
Molecular Function	ADP binding	GO:0043531	3	0.15715
Molecular Function	amino acid binding	GO:0016597	3	0.15715
Molecular Function	aminoacyl-tRNA ligase activity	GO:0004812	6	0.314301
Molecular Function	ammonia-lyase activity	GO:0016841	4	0.209534
Biological Process	anion transport	GO:0006820	2	0.104767
Molecular Function	antiporter activity	GO:0015297	3	0.15715
Cellular Component	apoplast	GO:0048046	2	0.104767
Molecular Function	ARF GTPase activator activity	GO:0008060	1	0.0523834
Molecular Function	aspartic-type endopeptidase activity	GO:0004190	4	0.209534
Molecular Function	ATPase activity	GO:0016887	5	0.261917
Molecular Function	ATPase activity, coupled to transmembrane movement of substances	GO:0042626	1	0.0523834
Molecular Function	ATP binding	GO:0005524	102	5.34311
Biological Process	ATP biosynthetic process	GO:0006754	1	0.0523834
Biological Process	ATP catabolic process	GO:0006200	1	0.0523834
Molecular Function	ATP-dependent helicase activity	GO:0008026	7	0.366684
Biological Process	base-excision repair	GO:0006284	1	0.0523834
Molecular Function	beta-amylase activity	GO:0016161	1	0.0523834
Molecular Function	bile acid:sodium symporter activity	GO:0008508	1	0.0523834
Molecular Function	binding	GO:0005488	2	0.104767
Biological Process	biosynthetic process	GO:0009058	15	0.785752
Biological Process	calcium ion transmembrane transport	GO:0070588	1	0.0523834
Molecular Function	calcium ion binding	GO:0005509	20	1.04767
Molecular Function	calcium-transporting ATPase activity	GO:0005388	1	0.0523834
Molecular Function	calmodulin binding	GO:0005516	2	0.104767
Molecular Function	carbohydrate binding	GO:0030246	1	0.0523834
Biological Process	carbohydrate metabolic process	GO:0005975	23	1.20482
Biological Process	carboxylic acid metabolic process	GO:0019752	1	0.0523834
Molecular Function	carboxy-lyase activity	GO:0016831	3	0.15715
Molecular Function	catalytic activity	GO:0003824	36	1.8858
Biological Process	cation transport	GO:0006812	5	0.261917
Molecular Function	cation-transporting ATPase activity	GO:0019829	4	0.209534
Biological Process	cellular amino acid metabolic process	GO:0006520	1	0.0523834
Biological Process	cellular glucan metabolic process	GO:0006073	1	0.0523834
Biological Process	cellular metabolic process	GO:0044237	2	0.104767
Biological Process	cellulose biosynthetic process	GO:0030244	1	0.0523834
Molecular Function	cellulose synthase UDP-forming activity	GO:0016760	1	0.0523834
Biological Process	cell wall macromolecule catabolic process	GO:0016998	4	0.209534
Cellular Component	cell wall	GO:0005618	1	0.0523834
Molecular Function	chaperone binding	GO:0051087	1	0.0523834
Molecular Function	chitinase activity	GO:0004568	6	0.314301
Molecular Function	chitin binding	GO:0008061	4	0.209534
Biological Process	chitin catabolic process	GO:0006032	3	0.15715
Cellular Component	chloroplast	GO:0009507	1	0.0523834
Molecular Function	chromatin binding	GO:0003682	8	0.419068
Cellular Component	clathrin adaptor complex	GO:0030131	1	0.0523834
Molecular Function	coenzyme binding	GO:0050662	2	0.104767
Biological Process	copper ion transmembrane transport	GO:0035434	1	0.0523834
Molecular Function	copper ion binding	GO:0005507	12	0.628601
Molecular Function	copper ion transmembrane transporter activity	GO:0005375	1	0.0523834
Molecular Function	coproporphyrinogen oxidase activity	GO:0004109	1	0.0523834
Molecular Function	cysteamine dioxygenase activity	GO:0047800	1	0.0523834
Biological Process	cysteine biosynthetic process from serine	GO:0006535	2	0.104767
Molecular Function	cysteine synthase activity	GO:0004124	1	0.0523834
Molecular Function	cysteine-type peptidase activity	GO:0008234	3	0.15715
Cellular Component	cytoplasm	GO:0005737	10	0.523834
Molecular Function	D-alanine-D-alanine ligase activity	GO:0008716	8	0.419068
Molecular Function	damaged DNA binding	GO:0003684	5	0.261917
Biological Process	defense response	GO:0006952	4	0.209534
Biological Process	defense response to bacterium	GO:0042742	1	0.0523834
Biological Process	defense response to fungus	GO:0050832	1	0.0523834
Molecular Function	DNA-3-methyladenine glycosylase activity	GO:0008725	1	0.0523834
Molecular Function	DNA binding	GO:0003677	23	1.20482
Molecular Function	DNA-directed RNA polymerase activity	GO:0003899	2	0.104767
Biological Process	DNA repair	GO:0006281	4	0.209534
Biological Process	drug transmembrane transport	GO:0006855	3	0.15715
Molecular Function	drug transmembrane transporter activity	GO:0015238	3	0.15715
Molecular Function	electron carrier activity	GO:0009055	20	1.04767
Biological Process	electron transport chain	GO:0022900	1	0.0523834
Cellular Component	ELL-EAF complex	GO:0032783	3	0.15715
Molecular Function	endoribonuclease activity, producing 5'-phosphomonoesters	GO:0016891	1	0.0523834
Molecular Function	enzyme inhibitor activity	GO:0004857	3	0.15715
Cellular Component	eukaryotic translation initiation factor 3 complex	GO:0005852	1	0.0523834
Molecular Function	extracellular-glutamate-gated ion channel activity	GO:0005234	10	0.523834
Cellular Component	extracellular region	GO:0005576	6	0.314301
Biological Process	fatty acid biosynthetic process	GO:0006633	5	0.261917
Molecular Function	ferredoxin-NADP+ reductase activity	GO:0004324	1	0.0523834
Molecular Function	flavin adenine dinucleotide binding	GO:0050660	3	0.15715
Biological Process	folic acid-containing compound biosynthetic process	GO:0009396	1	0.0523834
Molecular Function	fructose 1,6-bisphosphate 1-phosphatase activity	GO:0042132	1	0.0523834
Molecular Function	fructose-bisphosphate aldolase activity	GO:0004332	1	0.0523834
Molecular Function	galactosylgalactosylxylosylprotein 3-beta-glucuronosyltransferase activity	GO:0015018	1	0.0523834
Biological Process	glucan biosynthetic process	GO:0009250	2	0.104767
Molecular Function	glucose-6-phosphate dehydrogenase activity	GO:0004345	2	0.104767
Biological Process	glucose metabolic process	GO:0006006	2	0.104767
Biological Process	glycerol metabolic process	GO:0006071	6	0.314301
Molecular Function	glycerophosphodiester phosphodiesterase activity	GO:0008889	6	0.314301
Biological Process	glycolysis	GO:0006096	2	0.104767
Cellular Component	Golgi apparatus	GO:0005794	1	0.0523834
Molecular Function	G-protein beta/gamma-subunit complex binding	GO:0031683	1	0.0523834
Biological Process	G-protein coupled receptor signaling pathway	GO:0007186	9	0.471451
Molecular Function	G-protein coupled GABA receptor activity	GO:0004965	8	0.419068
Molecular Function	GTPase activity	GO:0003924	2	0.104767
Molecular Function	GTP binding	GO:0005525	6	0.314301
Biological Process	GTP catabolic process	GO:0006184	1	0.0523834
Molecular Function	guanyl nucleotide binding	GO:0019001	1	0.0523834
Molecular Function	helicase activity	GO:0004386	10	0.523834
Molecular Function	heme binding	GO:0020037	37	1.93819
Molecular Function	hexokinase activity	GO:0004396	1	0.0523834
Molecular Function	hydrolase activity	GO:0016787	9	0.471451
Molecular Function	hydrolase activity, acting on ester bonds	GO:0016788	4	0.209534
Molecular Function	hydrolase activity, hydrolyzing O-glycosyl compounds	GO:0004553	10	0.523834
Molecular Function	hydroquinone:oxygen oxidoreductase activity	GO:0052716	1	0.0523834
Molecular Function	identical protein binding	GO:0042802	2	0.104767
Molecular Function	inorganic anion exchanger activity	GO:0005452	1	0.0523834
Cellular Component	integral to membrane	GO:0016021	31	1.62389
Cellular Component	intracellular	GO:0005622	6	0.314301
Biological Process	intracellular protein transport	GO:0006886	3	0.15715
Molecular Function	ion channel activity	GO:0005216	1	0.0523834
Molecular Function	ionotropic glutamate receptor activity	GO:0004970	10	0.523834
Biological Process	ion transport	GO:0006811	1	0.0523834
Molecular Function	iron ion binding	GO:0005506	44	2.30487
Cellular Component	large ribosomal subunit	GO:0015934	1	0.0523834
Molecular Function	ligase activity, forming aminoacyl-tRNA and related compounds	GO:0016876	3	0.15715
Biological Process	lignin catabolic process	GO:0046274	1	0.0523834
Molecular Function	lipase activity	GO:0016298	1	0.0523834
Molecular Function	lipid binding	GO:0008289	1	0.0523834
Biological Process	lipid metabolic process	GO:0006629	13	0.680985
Molecular Function	lipoxygenase activity	GO:0016165	2	0.104767
Biological Process	L-phenylalanine catabolic process	GO:0006559	2	0.104767
Biological Process	lysine biosynthetic process via diaminopimelate	GO:0009089	2	0.104767
Biological Process	magnesium ion transport	GO:0015693	19	0.995285
Molecular Function	magnesium ion binding	GO:0000287	1	0.0523834
Molecular Function	magnesium ion transmembrane transporter activity	GO:0015095	19	0.995285
Biological Process	maintenance of fidelity involved in DNA-dependent DNA replication	GO:0045005	2	0.104767
Molecular Function	manganese ion binding	GO:0030145	1	0.0523834
Cellular Component	membrane coat	GO:0030117	1	0.0523834
Cellular Component	membrane	GO:0016020	80	4.19068
Biological Process	metabolic process	GO:0008152	26	1.36197
Biological Process	metal ion transport	GO:0030001	3	0.15715
Molecular Function	metal ion binding	GO:0046872	21	1.10005
Molecular Function	metalloendopeptidase activity	GO:0004222	1	0.0523834
Molecular Function	methionine adenosyltransferase activity	GO:0004478	2	0.104767
Molecular Function	methyltransferase activity	GO:0008168	12	0.628601
Biological Process	microtubule-based process	GO:0007017	2	0.104767
Cellular Component	microtubule	GO:0005874	3	0.15715
Molecular Function	mismatched DNA binding	GO:0030983	5	0.261917
Biological Process	mismatch repair	GO:0006298	5	0.261917
Cellular Component	mitochondrial membrane	GO:0031966	1	0.0523834
Biological Process	mitochondrial transport	GO:0006839	1	0.0523834
Molecular Function	molybdenum ion binding	GO:0030151	2	0.104767
Molecular Function	molybdopterin cofactor binding	GO:0043546	1	0.0523834
Molecular Function	monooxygenase activity	GO:0004497	1	0.0523834
Molecular Function	N-acetyltransferase activity	GO:0008080	1	0.0523834
Molecular Function	NADP binding	GO:0050661	2	0.104767
Molecular Function	NADPH binding	GO:0070402	1	0.0523834
Biological Process	negative regulation of catalytic activity	GO:0043086	2	0.104767
Biological Process	nitrate assimilation	GO:0042128	1	0.0523834
Molecular Function	nucleic acid binding	GO:0003676	16	0.838135
Molecular Function	nucleoside-triphosphatase activity	GO:0017111	8	0.419068
Molecular Function	nucleotide binding	GO:0000166	15	0.785752
Cellular Component	nucleus	GO:0005634	12	0.628601
Molecular Function	nutrient reservoir activity	GO:0045735	1	0.0523834
Biological Process	oligopeptide transport	GO:0006857	2	0.104767
Biological Process	oxidation-reduction process	GO:0055114	112	5.86695
Molecular Function	oxidoreductase activity	GO:0016491	44	2.30487
Molecular Function	oxidoreductase activity, acting on NADPH	GO:0016651	1	0.0523834
Molecular Function	oxidoreductase activity, acting on NADPH, quinone or similar compound as acceptor	GO:0016655	2	0.104767
Molecular Function	oxidoreductase activity, acting on other nitrogenous compounds as donors, with NAD or NADP as acceptor	GO:0046857	1	0.0523834
Molecular Function	oxidoreductase activity, acting on paired donors, with incorporation or reduction of molecular oxygen, 2-oxoglutarate as one donor, and incorporation of one atom each of oxygen into both donors	GO:0016706	17	0.890519
Molecular Function	oxidoreductase activity, acting on paired donors, with incorporation or reduction of molecular oxygen	GO:0016705	47	2.46202
Molecular Function	oxidoreductase activity, acting on single donors with incorporation of molecular oxygen, incorporation of two atoms of oxygen	GO:0016702	3	0.15715
Molecular Function	oxo-acid-lyase activity	GO:0016833	1	0.0523834
Molecular Function	pectate lyase activity	GO:0030570	1	0.0523834
Molecular Function	pectinesterase activity	GO:0030599	3	0.15715
Biological Process	peptidoglycan biosynthetic process	GO:0009252	4	0.209534
Molecular Function	peroxidase activity	GO:0004601	4	0.209534
Biological Process	phosphatidylcholine metabolic process	GO:0046470	1	0.0523834
Biological Process	phosphatidylinositol dephosphorylation	GO:0046856	1	0.0523834
Molecular Function	phospholipase D activity	GO:0004630	1	0.0523834
Molecular Function	phospholipid binding	GO:0005543	1	0.0523834
Molecular Function	phospholipid-translocating ATPase activity	GO:0004012	1	0.0523834
Biological Process	phospholipid transport	GO:0015914	1	0.0523834
Molecular Function	phosphorelay response regulator activity	GO:0000156	6	0.314301
Biological Process	phosphorelay signal transduction system	GO:0000160	6	0.314301
Molecular Function	phosphoric diester hydrolase activity	GO:0008081	8	0.419068
Molecular Function	phosphoric ester hydrolase activity	GO:0042578	2	0.104767
Molecular Function	phosphotransferase activity, alcohol group as acceptor	GO:0016773	1	0.0523834
Biological Process	photosynthesis, light harvesting	GO:0009765	2	0.104767
Biological Process	plant-type cell wall organization	GO:0009664	2	0.104767
Biological Process	polyamine biosynthetic process	GO:0006596	1	0.0523834
Molecular Function	polygalacturonase activity	GO:0004650	1	0.0523834
Molecular Function	polysaccharide binding	GO:0030247	2	0.104767
Biological Process	polysaccharide catabolic process	GO:0000272	1	0.0523834
Biological Process	porphyrin-containing compound biosynthetic process	GO:0006779	1	0.0523834
Biological Process	potassium ion transmembrane transport	GO:0071805	3	0.15715
Molecular Function	potassium ion transmembrane transporter activity	GO:0015079	3	0.15715
Molecular Function	protein binding	GO:0005515	76	3.98114
Molecular Function	protein binding, bridging	GO:0030674	1	0.0523834
Cellular Component	protein complex	GO:0043234	1	0.0523834
Molecular Function	protein dimerization activity	GO:0046983	11	0.576218
Molecular Function	protein heterodimerization activity	GO:0046982	1	0.0523834
Molecular Function	protein kinase activity	GO:0004672	38	1.99057
Biological Process	protein phosphorylation	GO:0006468	101	5.29073
Biological Process	protein polymerization	GO:0051258	1	0.0523834
Molecular Function	protein serine/threonine kinase activity	GO:0004674	32	1.67627
Biological Process	protein transport	GO:0015031	1	0.0523834
Molecular Function	protein transporter activity	GO:0008565	1	0.0523834
Molecular Function	protein tyrosine kinase activity	GO:0004713	33	1.72865
Biological Process	protein ubiquitination	GO:0016567	1	0.0523834
Biological Process	proteolysis	GO:0006508	16	0.838135
Biological Process	pyridoxal 5'-phosphate salvage	GO:0009443	1	0.0523834
Molecular Function	pyridoxal kinase activity	GO:0008478	1	0.0523834
Molecular Function	pyridoxal phosphate binding	GO:0030170	12	0.628601
Molecular Function	pyrophosphatase activity	GO:0016462	1	0.0523834
Molecular Function	racemase and epimerase activity, acting on carbohydrates and derivatives	GO:0016857	2	0.104767
Biological Process	recognition of pollen	GO:0048544	3	0.15715
Biological Process	regulation of ARF GTPase activity	GO:0032312	1	0.0523834
Biological Process	regulation of cell cycle	GO:0051726	1	0.0523834
Biological Process	regulation of transcription, DNA-dependent	GO:0006355	38	1.99057
Biological Process	response to heat	GO:0009408	2	0.104767
Biological Process	response to oxidative stress	GO:0006979	2	0.104767
Biological Process	response to stress	GO:0006950	1	0.0523834
Molecular Function	Rho guanyl-nucleotide exchange factor activity	GO:0005089	2	0.104767
Molecular Function	ribonuclease III activity	GO:0004525	1	0.0523834
Molecular Function	ribonuclease P activity	GO:0004526	3	0.15715
Molecular Function	ribonuclease T2 activity	GO:0033897	2	0.104767
Molecular Function	ribonucleoside binding	GO:0032549	1	0.0523834
Cellular Component	ribosome	GO:0005840	1	0.0523834
Molecular Function	RNA binding	GO:0003723	6	0.314301
Biological Process	RNA processing	GO:0006396	3	0.15715
Biological Process	rRNA processing	GO:0006364	1	0.0523834
Biological Process	S-adenosylmethionine biosynthetic process	GO:0006556	2	0.104767
Molecular Function	sequence-specific DNA binding	GO:0043565	17	0.890519
Molecular Function	sequence-specific DNA binding transcription factor activity	GO:0003700	19	0.995285
Molecular Function	serine-type carboxypeptidase activity	GO:0004185	4	0.209534
Molecular Function	serine-type endopeptidase activity	GO:0004252	6	0.314301
Molecular Function	serine-type exopeptidase activity	GO:0070008	1	0.0523834
Molecular Function	serine-type peptidase activity	GO:0008236	2	0.104767
Molecular Function	signal transducer activity	GO:0004871	1	0.0523834
Biological Process	signal transduction	GO:0007165	2	0.104767
Biological Process	small GTPase mediated signal transduction	GO:0007264	1	0.0523834
Biological Process	sodium ion transport	GO:0006814	1	0.0523834
Molecular Function	solute:hydrogen antiporter activity	GO:0015299	1	0.0523834
Molecular Function	squalene monooxygenase activity	GO:0004506	1	0.0523834
Molecular Function	starch binding	GO:2001070	4	0.209534
Molecular Function	starch synthase activity	GO:0009011	2	0.104767
Molecular Function	structural constituent of cytoskeleton	GO:0005200	1	0.0523834
Molecular Function	structural constituent of ribosome	GO:0003735	2	0.104767
Molecular Function	substrate-specific transmembrane transporter activity	GO:0022891	2	0.104767
Molecular Function	sulfotransferase activity	GO:0008146	1	0.0523834
Molecular Function	syntaxin binding	GO:0019905	1	0.0523834
Molecular Function	threonine-tRNA ligase activity	GO:0004829	3	0.15715
Biological Process	threonyl-tRNA aminoacylation	GO:0006435	3	0.15715
Cellular Component	thylakoid membrane	GO:0042651	1	0.0523834
Biological Process	transcription, DNA-dependent	GO:0006351	4	0.209534
Molecular Function	transcription regulatory region sequence-specific DNA binding	GO:0000976	1	0.0523834
Molecular Function	transferase activity, transferring acyl groups	GO:0016746	2	0.104767
Molecular Function	transferase activity, transferring acyl groups other than amino-acyl groups	GO:0016747	13	0.680985
Molecular Function	transferase activity, transferring hexosyl groups	GO:0016758	10	0.523834
Molecular Function	transferase activity, transferring phosphorus-containing groups	GO:0016772	8	0.419068
Biological Process	translation	GO:0006412	2	0.104767
Biological Process	transmembrane transport	GO:0055085	18	0.942902
Molecular Function	transmembrane transporter activity	GO:0022857	3	0.15715
Molecular Function	transporter activity	GO:0005215	36	1.8858
Biological Process	transport	GO:0006810	36	1.8858
Biological Process	trehalose biosynthetic process	GO:0005992	5	0.261917
Biological Process	tRNA 5'-leader removal	GO:0001682	1	0.0523834
Biological Process	tRNA aminoacylation for protein translation	GO:0006418	6	0.314301
Biological Process	tRNA aminoacylation	GO:0043039	3	0.15715
Biological Process	ubiquitin-dependent protein catabolic process	GO:0006511	1	0.0523834
Cellular Component	ubiquitin ligase complex	GO:0000151	1	0.0523834
Molecular Function	ubiquitin-protein ligase activity	GO:0004842	1	0.0523834
Molecular Function	ubiquitin thiolesterase activity	GO:0004221	1	0.0523834
Biological Process	vesicle-mediated transport	GO:0016192	4	0.209534
Molecular Function	xyloglucan:xyloglucosyl transferase activity	GO:0016762	1	0.0523834
Molecular Function	zeaxanthin epoxidase [overall] activity	GO:0009540	1	0.0523834
Molecular Function	zinc ion binding	GO:0008270	22	1.15244
