# Supplementary material for: Downregulated expression of S2-RNase attenuates self-incompatibility in “Guiyou No. 1” pummelo
Source: Hortic Res. 2021 Sep 1;8:199. doi: 10.1038/s41438-021-00634-8 (PMC8408199; doi:10.1038/s41438-021-00634-8)
Supplement: Supplementary file 11 — Supplementary Table 12 [file 41438_2021_634_MOESM11_ESM.xlsx]

## Sheet: Sheet1
Supplementary Table 12. KEGG pathway of 585 DEGs in ST and GY pummelo.
KEGG_A_class	KEGG_B_class	Pathway	out (98)	All (6157)	Pvalue	Qvalue	Pathway ID	Genes	K_IDs
Environmental Information Processing	Signal transduction	Plant hormone signal transduction	17	303	4.51204e-06	0.000279747	ko04075	Cg8g002330.1;Cg8g002340.1;Cg1g008410.1;Cg4g007230.1;Cg7g001220.1;Cg4g008150.1;Cg8g003450.1;Cg8g019600.1;CgUng005210.1;Cg4g014860.1;Cg7g003830.1;Cg5g004380.1;Cg5g036390.1;Cg5g013200.1;Cg4g022210.1;Cg3g020940.1;Cg8g014140.1	K13449+K13449+K13449+K14515+K13946+K14484+K14487+K14488+K14488+K14492+K14492+K14492+K14493+K12126+K14504+K14505+K14431
Metabolism	Global and overview maps	Biosynthesis of secondary metabolites	43	1577	5.77191e-05	0.00178929	ko01110	Cg1g013820.1;Cg2g018990.1;Cg4g014280.1;Cg6g016220.1;Cg6g018080.1;Cg2g043150.1;Cg1g009770.1;Cg6g015210.1;Cg5g014490.1;Cg2g017760.1;Cg1g029240.1;Cg5g008610.1;Cg5g041840.1;Cg5g031050.1;Cg5g044850.1;Cg8g002420.1;Cg6g014420.1;Cg2g032000.1;Cg3g024670.1;Cg3g020920.1;Cg5g013920.1;Cg5g002190.1;Cg3g020670.1;Cg8g019990.1;Cg8g020000.1;Cg7g019950.1;Cg5g004560.1;Cg1g016030.1;Cg1g016020.1;Cg9g000760.1;Cg2g04486…	K00844+K00895+K01623+K01623+K01785+K00026+K01193+K01193+K05349+K01177+K01087+K01087+K13034+K00059+K15404+K00511+K00006+K01115+K01115+K13051+K00789+K20772+K01593+K10775+K10775+K11820+K11820+K04124+K04124+K04125+K04125+K15746+K09838+K09840+K13496+K09755+K22395+K00430+K00430+K00660+K00475+K23179+K13260
Metabolism	Metabolism of terpenoids and polyketides	Diterpenoid biosynthesis	4	29	0.00105619	0.021828	ko00904	Cg1g016030.1;Cg1g016020.1;Cg9g000760.1;Cg2g044860.1	K04124+K04124+K04125+K04125
Metabolism	Carbohydrate metabolism	Galactose metabolism	5	58	0.00216829	0.0301404	ko00052	Cg1g013820.1;Cg6g018080.1;Cg2g032860.1;Cg1g009770.1;Cg6g015210.1	K00844+K01785+K18819+K01193+K01193
Metabolism	Biosynthesis of other secondary metabolites	Isoflavonoid biosynthesis	2	5	0.00243068	0.0301404	ko00943	Cg5g023630.1;Cg1g006040.1	K23179+K13260
Metabolism	Carbohydrate metabolism	Starch and sucrose metabolism	9	196	0.00380491	0.0393174	ko00500	Cg1g013820.1;Cg1g009770.1;Cg6g015210.1;Cg4g020100.1;Cg5g014490.1;Cg9g025120.1;Cg2g017760.1;Cg1g029240.1;Cg5g008610.1	K00844+K01193+K01193+K19893+K05349+K01179+K01177+K01087+K01087
Organismal Systems	Environmental adaptation	Plant-pathogen interaction	10	241	0.0047545	0.0421112	ko04626	Cg8g002330.1;Cg8g002340.1;Cg1g008410.1;Cg6g025030.1;Cg9g028350.1;Cg5g028040.1;Cg1g003570.1;Cg6g018470.1;Cg7g015180.1;Cg3g007820.1	K13449+K13449+K13449+K02183+K05391+K13448+K13448+K13448+K13448+K13448
Environmental Information Processing	Signal transduction	MAPK signaling pathway - plant	8	171	0.00565075	0.0437933	ko04016	Cg1g000850.1;Cg5g002190.1;Cg8g002330.1;Cg8g002340.1;Cg1g008410.1;Cg4g007230.1;Cg6g025030.1;Cg2g014300.1	K20547+K20772+K13449+K13449+K13449+K14515+K02183+K20729
Metabolism	Metabolism of terpenoids and polyketides	Carotenoid biosynthesis	4	47	0.00637628	0.0439255	ko00906	Cg5g002300.1;Cg1g005590.1;Cg9g011520.1;Cg8g022720.1	K15746+K09838+K09840+K09843
Metabolism	Global and overview maps	Metabolic pathways	57	2869	0.0135514	0.0782668	ko01100	Cg1g013820.1;Cg2g018990.1;Cg4g014280.1;Cg6g016220.1;Cg6g018080.1;Cg2g043150.1;Cg7g007450.1;Cg5g006150.1;Cg2g032860.1;Cg1g009770.1;Cg6g015210.1;Cg5g008920.1;Cg4g023490.1;Cg4g020100.1;Cg5g014490.1;Cg9g025120.1;Cg2g017760.1;Cg1g029240.1;Cg5g008610.1;Cg5g026630.1;Cg1g000850.1;Cg3g012900.1;Cg4g024660.1;Cg1g001670.1;Cg2g044450.1;Cg7g000940.1;Cg3g015860.1;Cg5g041840.1;Cg5g031050.1;Cg5g041920.1;Cg8g00242…	K00844+K00895+K01623+K01623+K01785+K00026+K01728+K01728+K18819+K01193+K01193+K08679+K08679+K19893+K05349+K01179+K01177+K01087+K01087+K01183+K20547+K03937+K01535+K02641+K08912+K01100+K10534+K13034+K00059+K15398+K00511+K01115+K01115+K13051+K00789+K20772+K12259+K01593+K10775+K10775+K11820+K11820+K00799+K14379+K14175+K04124+K04124+K15746+K09838+K09840+K09755+K22395+K00430+K00430+K00660+K00475+K23179
Metabolism	Lipid metabolism	Cutin, suberine and wax biosynthesis	3	32	0.0138861	0.0782668	ko00073	Cg5g041920.1;Cg1g012040.1;Cg5g044850.1	K15398+K17991+K15404
Metabolism	Carbohydrate metabolism	Fructose and mannose metabolism	4	79	0.0366037	0.187368	ko00051	Cg1g013820.1;Cg2g018990.1;Cg4g014280.1;Cg6g016220.1	K00844+K00895+K01623+K01623
Metabolism	Energy metabolism	Carbon fixation in photosynthetic organisms	4	82	0.0411189	0.187368	ko00710	Cg4g014280.1;Cg6g016220.1;Cg2g043150.1;Cg7g000940.1	K01623+K01623+K00026+K01100
Metabolism	Biosynthesis of other secondary metabolites	Phenylpropanoid biosynthesis	7	203	0.042309	0.187368	ko00940	Cg5g014490.1;Cg8g019990.1;Cg8g020000.1;Cg8g008620.1;Cg2g038980.1;Cg4g021490.1;Cg9g024270.1	K05349+K10775+K10775+K09755+K22395+K00430+K00430
Metabolism	Biosynthesis of other secondary metabolites	Glucosinolate biosynthesis	2	22	0.0471199	0.194762	ko00966	Cg7g019950.1;Cg5g004560.1	K11820+K11820
Metabolism	Amino acid metabolism	Phenylalanine metabolism	3	53	0.0517017	0.200344	ko00360	Cg3g020670.1;Cg8g019990.1;Cg8g020000.1	K01593+K10775+K10775
Metabolism	Amino acid metabolism	Tryptophan metabolism	3	57	0.0617448	0.225187	ko00380	Cg3g020670.1;Cg7g019950.1;Cg5g004560.1	K01593+K11820+K11820
Metabolism	Metabolism of other amino acids	Cyanoamino acid metabolism	3	61	0.0726259	0.238875	ko00460	Cg5g014490.1;Cg5g041840.1;Cg3g020920.1	K05349+K13034+K13051
Metabolism	Carbohydrate metabolism	Amino sugar and nucleotide sugar metabolism	5	142	0.0752694	0.238875	ko00520	Cg1g013820.1;Cg5g008920.1;Cg4g023490.1;Cg5g026630.1;Cg1g000850.1	K00844+K08679+K08679+K01183+K20547
Metabolism	Carbohydrate metabolism	Glycolysis / Gluconeogenesis	5	143	0.0770563	0.238875	ko00010	Cg1g013820.1;Cg2g018990.1;Cg4g014280.1;Cg6g016220.1;Cg6g018080.1	K00844+K00895+K01623+K01623+K01785
Metabolism	Biosynthesis of other secondary metabolites	Flavonoid biosynthesis	3	64	0.0813112	0.240062	ko00941	Cg2g009540.1;Cg1g002060.1;Cg5g023630.1	K00660+K00475+K23179
Metabolism	Lipid metabolism	Ether lipid metabolism	2	32	0.0914234	0.257648	ko00565	Cg2g032000.1;Cg3g024670.1	K01115+K01115
Metabolism	Biosynthesis of other secondary metabolites	Indole alkaloid biosynthesis	1	7	0.106286	0.28651	ko00901	Cg3g020670.1	K01593
Metabolism	Carbohydrate metabolism	Pentose phosphate pathway	3	74	0.113238	0.289542	ko00030	Cg2g018990.1;Cg4g014280.1;Cg6g016220.1	K00895+K01623+K01623
Metabolism	Lipid metabolism	Steroid biosynthesis	2	37	0.116751	0.289542	ko00100	Cg8g002420.1;Cg2g019310.1	K00511+K01052
Metabolism	Amino acid metabolism	Cysteine and methionine metabolism	4	130	0.152268	0.3631	ko00270	Cg2g043150.1;Cg5g041840.1;Cg5g013920.1;Cg5g002190.1	K00026+K13034+K00789+K20772
Metabolism	Biosynthesis of other secondary metabolites	Betalain biosynthesis	1	11	0.161917	0.367381	ko00965	Cg3g020670.1	K01593
Metabolism	Metabolism of terpenoids and polyketides	Sesquiterpenoid and triterpenoid biosynthesis	2	46	0.165914	0.367381	ko00909	Cg8g002420.1;Cg2g040860.1	K00511+K14175
Organismal Systems	Environmental adaptation	Circadian rhythm - plant	2	57	0.229703	0.49109	ko04712	Cg2g009540.1;Cg5g013200.1	K00660+K12126
Metabolism	Energy metabolism	Photosynthesis - antenna proteins	1	18	0.251145	0.519034	ko00196	Cg2g044450.1	K08912
Metabolism	Metabolism of terpenoids and polyketides	Zeatin biosynthesis	1	24	0.320096	0.640192	ko00908	Cg1g017230.1	K13496
Metabolism	Metabolism of cofactors and vitamins	Riboflavin metabolism	1	25	0.33096	0.641236	ko00740	Cg2g028860.1	K14379
Environmental Information Processing	Membrane transport	ABC transporters	1	29	0.372726	0.700273	ko02010	Cg3g011050.1	K05658
Metabolism	Lipid metabolism	Glycerophospholipid metabolism	3	141	0.390359	0.705797	ko00564	Cg6g014420.1;Cg2g032000.1;Cg3g024670.1	K00006+K01115+K01115
Metabolism	Global and overview maps	Carbon metabolism	6	324	0.412435	0.705797	ko01200	Cg1g013820.1;Cg4g014280.1;Cg6g016220.1;Cg2g043150.1;Cg7g000940.1;Cg5g041840.1	K00844+K01623+K01623+K00026+K01100+K13034
Metabolism	Biosynthesis of other secondary metabolites	Isoquinoline alkaloid biosynthesis	1	34	0.42132	0.705797	ko00950	Cg3g020670.1	K01593
Metabolism	Energy metabolism	Photosynthesis	2	91	0.427098	0.705797	ko00195	Cg2g023190.1;Cg1g001670.1	K08901+K02641
Metabolism	Global and overview maps	2-Oxocarboxylic acid metabolism	2	92	0.432585	0.705797	ko01210	Cg7g019950.1;Cg5g004560.1	K11820+K11820
Metabolism	Metabolism of cofactors and vitamins	Biotin metabolism	1	38	0.457496	0.727301	ko00780	Cg5g031050.1	K00059
Metabolism	Energy metabolism	Nitrogen metabolism	1	42	0.491432	0.76172	ko00910	Cg3g015860.1	K10534
Metabolism	Carbohydrate metabolism	Pentose and glucuronate interconversions	2	115	0.550387	0.818046	ko00040	Cg7g007450.1;Cg5g006150.1	K01728+K01728
Metabolism	Metabolism of cofactors and vitamins	Folate biosynthesis	1	51	0.560297	0.818046	ko00790	Cg7g006510.1	K13950
Metabolism	Amino acid metabolism	Alanine, aspartate and glutamate metabolism	1	52	0.567354	0.818046	ko00250	Cg3g020920.1	K13051
Metabolism	Metabolism of other amino acids	beta-Alanine metabolism	1	57	0.600993	0.828035	ko00410	Cg4g009140.1	K12259
Metabolism	Energy metabolism	Sulfur metabolism	1	57	0.600993	0.828035	ko00920	Cg5g041840.1	K13034
Metabolism	Amino acid metabolism	Tyrosine metabolism	1	63	0.637957	0.849689	ko00350	Cg3g020670.1	K01593
Metabolism	Energy metabolism	Oxidative phosphorylation	2	139	0.654136	0.849689	ko00190	Cg3g012900.1;Cg4g024660.1	K03937+K01535
Metabolism	Amino acid metabolism	Arginine and proline metabolism	1	67	0.660695	0.849689	ko00330	Cg4g009140.1	K12259
Metabolism	Carbohydrate metabolism	Citrate cycle (TCA cycle)	1	69	0.671529	0.849689	ko00020	Cg2g043150.1	K00026
Genetic Information Processing	Replication and repair	Base excision repair	1	72	0.68714	0.852053	ko03410	Cg9g029600.1	K01246
Metabolism	Lipid metabolism	Fatty acid biosynthesis	1	76	0.706817	0.859268	ko00061	Cg5g031050.1	K00059
Metabolism	Carbohydrate metabolism	Glyoxylate and dicarboxylate metabolism	1	82	0.734059	0.866663	ko00630	Cg2g043150.1	K00026
Metabolism	Global and overview maps	Biosynthesis of amino acids	4	313	0.741956	0.866663	ko01230	Cg4g014280.1;Cg6g016220.1;Cg5g041840.1;Cg5g013920.1	K01623+K01623+K13034+K00789
Cellular Processes	Transport and catabolism	Phagosome	1	87	0.754835	0.866663	ko04145	Cg3g013390.1	K07374
Environmental Information Processing	Signal transduction	Phosphatidylinositol signaling system	1	93	0.777655	0.87663	ko04070	Cg6g025030.1	K02183
Cellular Processes	Transport and catabolism	Endocytosis	2	182	0.791843	0.876659	ko04144	Cg2g032000.1;Cg3g024670.1	K01115+K01115
Metabolism	Carbohydrate metabolism	Pyruvate metabolism	1	104	0.814165	0.876659	ko00620	Cg2g043150.1	K00026
Genetic Information Processing	Translation	Ribosome biogenesis in eukaryotes	1	109	0.828734	0.876659	ko03008	Cg5g038560.1	K01164
Metabolism	Global and overview maps	Fatty acid metabolism	1	111	0.83424	0.876659	ko01212	Cg5g031050.1	K00059
Metabolism	Metabolism of other amino acids	Glutathione metabolism	1	117	0.849728	0.878052	ko00480	Cg9g008200.1	K00799
Genetic Information Processing	Translation	RNA transport	1	203	0.963564	0.97936	ko03013	Cg5g038560.1	K01164
Genetic Information Processing	Folding, sorting and degradation	Protein processing in endoplasmic reticulum	1	256	0.98494	0.98494	ko04141	Cg7g000300.1	K13993
